# Supplementary material for: High-depth African genomes inform human migration and health
Source: Nature. 2020 Oct 28;586(7831):741–8. doi: 10.1038/s41586-020-2859-7 (PMC7759466; doi:10.1038/s41586-020-2859-7)
Supplement: Supplementary file 3 — This file contains Supplementary Methods Tables 1-2 and 23 Supplementary Tables (referred to in the main Supplementary Information file). [file 41586_2020_2859_MOESM3_ESM.xlsx]

## Sheet: Supp Meth T1
	Supplementary Methods Table 1 - Summary of sequenced cohort
	Population Code	Population description	Country	Ethnolinguistic groups	Sequence Count	Post-QC Count	Approximate Seq Depth	Total Variants	Coding variantsd	Count after outlier removal#
	WGRa	Gur speakers from West Africa (Kassena)	Ghana	Kassena	26	26	~30x	15481776	312479	24
	WGRa	Gur speakers from West Africa (Mossi)	Burkina Faso	Mossi	34	31	~30x	16291478	334261	30
	MAL	People living in Mali	Mali	Bambara, Fulani, Diawando, Soninke, Dogon, Songhai	50	24	~30x	15510201	312895	24
	BSZ*	Bantu Speakers from Zambia	Zambia	Soli/Chikunda, Tumbuka, Bemba	41	29	~30x	16844958	344234	29
	FNB**	Fon in Benin	Benin	Fon	50	41	~30x	17941242	376364	37
	CAM^	Bantu and Bantoid Speakers from Cameroon	Cameroon	Bamiléké, Ngoumba, Mundani, Bassa, Beti, Eton	50	50	~30x	19932376	423256	45
	BOTb	Multiethnic from Botswana	Botswana	Various (18*)	48	48	~30x	21054212	445299	41
	BRNc	Berom from Nigeria	Nigeria	Birom-Berom	49	49	~30x	18613911	392095	44
	UNS	Ugandan Nilo-Saharan	Uganda	Lugbara	50	30	~10x	16191827	322988	-
	UBS	Ugandan Bantu Speakers	Uganda	Basoga	33	21	~10x	14986885	293964	-
	DRC	Kongo Speakers from DRC	Democratic Republic of Congo (DRC)	Ngongo, Mbala	42	12	~10x	12212917	231416	-
	CIV	People living in Ivory Coast	Ivory Coast (CIV)	Baoule, Gouro, More, Senoufo, Malinke, Koyaka	30	22	~10x	14755134	290028	-
	SSG	Soussou from Guinea	Guinea (GUI)	Soussou	46	27	~10x	15777609	317000	-
	SOT	Sotho from South Africa	South Africa	Sotho	8	8	~50x	11658808	223248	-
	XHS	Xhosa from South Africa	South Africa	Xhosa	8	8	~50x	11515027	221721	-
				Total	565	426
	*Includes 21 individuals with Trypanosoma parasites detectable in blood
	**All Individuals have homozygous HbS Sickle Cell Disease
	^Includes 25 Individuals with homozygous HbS Sickle Cell Disease
	aGenetic similarity between the two Gur-speaking groups led to them being combined for analysis purposes
	bHIV+ve children with rapid progression or long-term non-progression to AIDS
	cFemales recruited as part of cervical cancer project
	# Population outliers were removed on the basis of PCA. No outliers were removed for Mali.
	dNumber of variants and coding variants were reported with VEP(v90). Coding variants are variants classifed as “Coding sequences” in VEP.

## Sheet: Supp Meth T2
			Supplementary Methods Table 2 - Summary of sequencing metrics
		Average per sample sequence metrics
		Number of reads	Alignment %	Alignment % (reads in proper pair)
	H3A-Baylor	823165000	99.46	97.02
	SAHGP	1483840000	97.68	96.2
	TrypanoGEN	203684000	99.71	97.3

## Sheet: Supp T1
Supplementary Table 1. Verification of non Niger-Congo gene flow using Formal f3 tests for admixture. Population codes are described in Supplementary Methods Table 1 and Supplementary Table 22. Sample sizes (south n=1,072; east n=1,891; west n=2,085; central west n=1,086)
PopA	PopB	PopC	F3	StdErr	Z
BOT	YRI	Juhoansi	-0.0021804	4.14371e-05	-52.6196
BOT	ESN	Juhoansi	-0.00218466	4.22426e-05	-51.717
BOT	WGR	Juhoansi	-0.00217388	4.43831e-05	-48.9799
BOT	YRI	Khomani	-0.00147907	3.06633e-05	-48.2359
BOT	BSZ	Juhoansi	-0.00209793	4.36107e-05	-48.1059
BOT	ANG	Juhoansi	-0.00198674	4.15055e-05	-47.8669
BOT	Khomani	ESN	-0.00149107	3.12806e-05	-47.6674
BOT	Khomani	BSZ	-0.0015459	3.28008e-05	-47.13
BOT	CAM	Juhoansi	-0.00187212	4.07647e-05	-45.9249
BOT	FNB	Juhoansi	-0.00204538	4.48806e-05	-45.5738
BSZ	Mbuti	WGR	-6.76903e-05	4.17073e-05	-1.62299
BSZ	YRI	Mbuti	-1.94055e-05	4.08519e-05	-0.475021
BSZ	Mbuti	ESN	-1.50639e-05	4.12241e-05	-0.365415
BSZ	BOT	WGR	4.43139e-05	2.44213e-05	1.81456
BSZ	BOT	ESN	6.54707e-05	2.3589e-05	2.77547
BSZ	YRI	BOT	6.60859e-05	2.32047e-05	2.84796
BSZ	FNB	Mbuti	0.000134306	4.41886e-05	3.03938
BSZ	BOT	FNB	8.64853e-05	2.4685e-05	3.50355
BSZ	BOT	BRN	9.49308e-05	2.59429e-05	3.65922
BSZ	BOT	MAL	0.000110638	2.68896e-05	4.11453
UNS	ZUL	SOM	0.000966261	4.07136e-05	23.7331
UNS	DRC	SOM	0.000805312	3.17117e-05	25.3948
UNS	ZUL	AMH	0.0012263	4.37282e-05	28.0436
UNS	ZUL	ORO	0.00120353	4.28842e-05	28.0646
UNS	DRC	ORO	0.000963018	3.41348e-05	28.2122
UNS	AMH	GAD	0.00104357	3.64154e-05	28.6574
UNS	DRC	AMH	0.00099929	3.4265e-05	29.1636
UNS	CIV	SOM	0.000885688	2.94365e-05	30.0881
UNS	BOT	SOM	0.000889282	2.77169e-05	32.0844
UNS	AMH	CAM	0.000901033	2.80176e-05	32.1596
UBS	AMH	BSZ	-0.000338997	2.84283e-05	-11.9246
UBS	AMH	CAM	-0.000156354	2.77861e-05	-5.62707
UBS	DRC	AMH	-0.000189616	3.43074e-05	-5.52696
UBS	DRC	ORO	-0.000184995	3.41346e-05	-5.41958
UBS	AMH	IGB	-0.000131848	2.67746e-05	-4.92438
UBS	DRC	SOM	-0.000145192	3.31813e-05	-4.37571
UBS	DRC	KAL	-0.000103804	2.42081e-05	-4.28797
UBS	AMH	YRI	-7.96824e-05	2.72601e-05	-2.92305
UBS	AMH	SOG	-8.62669e-06	2.86216e-05	-0.301405
UBS	BOT	SOM	2.84392e-05	2.84714e-05	0.99887
DRC	Mbuti	WGR	0.000132694	6.47194e-05	2.0503
DRC	Mbuti	ESN	0.000169446	6.32626e-05	2.67845
DRC	Bakoya	WGR	0.000267462	5.64927e-05	4.73445
DRC	FNB	Mbuti	0.000316627	6.48628e-05	4.88149
DRC	YRI	Bakoya	0.000325585	5.40442e-05	6.02443
DRC	Mbuti	MAL	0.000422871	6.88776e-05	6.13945
DRC	YRI	Biaka	0.000334024	5.37198e-05	6.2179
DRC	Bakoya	ESN	0.000342195	5.49333e-05	6.22929
DRC	Mbuti	BRN	0.000423122	6.71452e-05	6.30161
DRC	ESN	Biaka	0.00034619	5.32233e-05	6.50448
CAM	YRI	Bakoya	-0.00039441	2.31476e-05	-17.0389
CAM	YRI	Mbuti	-0.000486989	2.88512e-05	-16.8793
CAM	Bakoya	WGR	-0.000433961	2.59995e-05	-16.6911
CAM	Bakoya	ESN	-0.000373387	2.32594e-05	-16.0532
CAM	YRI	Baka	-0.000310355	1.96326e-05	-15.8082
CAM	Mbuti	ESN	-0.000493141	3.16615e-05	-15.5754
CAM	ESN	Baka	-0.000312993	2.02938e-05	-15.4231
CAM	Mbuti	WGR	-0.000515733	3.39264e-05	-15.2015
CAM	YRI	Biaka	-0.000373159	2.46841e-05	-15.1174
CAM	ESN	Biaka	-0.000356581	2.4755e-05	-14.4044
FNB	GAD	ESN	2.10743e-05	2.2514e-05	0.936055
FNB	GAD	IGB	3.22243e-05	2.24862e-05	1.43307
FNB	GAD	YRI	3.74228e-05	2.28597e-05	1.63706
FNB	IGB	GAD	4.20889e-05	2.38809e-05	1.76245
FNB	GAD	BRN	6.17512e-05	2.29231e-05	2.69384
FNB	JOL	ESN	6.64735e-05	2.40717e-05	2.76148
WGR	YRI	WOL	2.22551e-05	7.83735e-06	2.83962
WGR	GWD	ESN	3.00021e-05	7.63915e-06	3.92741
WGR	FNB	WOL	3.2477e-05	8.91567e-06	3.64268
WGR	GWD	YRI	3.32831e-05	7.2651e-06	4.58123
WGR	GWD	YRI	3.38832e-05	7.35603e-06	4.60618
WGR	FUL	GAD	6.18572e-05	1.31218e-05	4.71406
WGR	FUL	ESN	3.66871e-05	7.75777e-06	4.72908
WGR	YRI	MAN	3.62578e-05	7.30001e-06	4.96682
WGR	YRI	JOL	4.16952e-05	8.18502e-06	5.09409
WGR	YRI	FUL	4.35123e-05	7.38568e-06	5.89144
CIV	Mbuti	WGR	-2.78033e-05	4.12895e-05	-0.673375
CIV	Bakoya	WGR	7.73402e-05	3.20462e-05	2.4134
CIV	WGR	Biaka	8.50226e-05	3.2864e-05	2.5871
CIV	WGR	Baka	0.000127631	2.95444e-05	4.31996
CIV	Bezan	WGR	0.000177098	3.34341e-05	5.29693
CIV	Mbuti	MAL	0.000272491	5.01355e-05	5.43508
CIV	Biaka	MAL	0.000281292	4.15558e-05	6.76902
CIV	MSL	IBS	0.000247109	3.38625e-05	7.29743
CIV	MSL	CEU	0.000256931	3.39498e-05	7.56799
CIV	MSL	GBR	0.000262339	3.44133e-05	7.62316
MAL	MSL	IBS	-0.000451202	1.94363e-05	-23.2144
MAL	TSI	MSL	-0.000450106	1.97721e-05	-22.7647
MAL	MSL	CEU	-0.000414414	1.95437e-05	-21.2045
MAL	MSL	GBR	-0.000404874	1.96819e-05	-20.5709
MAL	TSI	JOL	-0.00041167	2.11776e-05	-19.439
MAL	IBS	JOL	-0.000399934	2.11558e-05	-18.9042
MAL	MSL	FIN	-0.000369359	1.98868e-05	-18.5731
MAL	GWD	TSI	-0.000358569	1.94371e-05	-18.4477
MAL	GWD	IBS	-0.00035175	1.93428e-05	-18.1851
MAL	TSI	MAN	-0.000340663	1.95349e-05	-17.4387
SSG	GWD	Mbuti	1.66393e-05	3.40019e-05	0.489364
SSG	GWD	Bakoya	6.71945e-05	2.69634e-05	2.49206
SSG	GWD	Biaka	7.14165e-05	2.82378e-05	2.52911
SSG	GWD	Bezan	0.000105562	2.65489e-05	3.97613
SSG	GWD	Baka	8.17066e-05	2.47608e-05	3.29984
SSG	MSL	IBS	0.000119545	2.80466e-05	4.26237
SSG	MSL	CEU	0.000128352	2.83644e-05	4.52512
SSG	MSL	GBR	0.000128434	2.78344e-05	4.61422
SSG	TSI	MSL	0.000132842	2.78515e-05	4.76964
SSG	MSL	FIN	0.000163696	2.88166e-05	5.6806
LWK	BSZ	KAL	-0.000528213	1.17683e-05	-44.8845
LWK	AMH	BSZ	-0.000768936	2.02077e-05	-38.0515
LWK	BSZ	ORO	-0.000747126	1.98383e-05	-37.6608
LWK	BSZ	SOM	-0.000718815	1.9468e-05	-36.923
LWK	CAM	KAL	-0.000392809	1.09452e-05	-35.8885
LWK	IGB	KAL	-0.000390101	1.09861e-05	-35.5086
LWK	BAG	KAL	-0.000354524	1.04047e-05	-34.0734
LWK	YRI	KAL	-0.000366363	1.12001e-05	-32.7108
LWK	AMH	CAM	-0.000605967	1.9041e-05	-31.8242
LWK	AMH	IGB	-0.000589332	1.86599e-05	-31.5829

## Sheet: Supp T2
Supplementary Table 2. Dates for some of the key admixture events identified using MALDER. The best model is highlighted. Population codes are described in Supplementary Methods Table 1 and Suplementary Table 22. Sample sizes (south n=1,072; east n=1,891; west n=2,085; central west n=1,086). 2-Ref Decay indicates the number of generations +/- the standard error, while 2-ref Amp_Exp indicates the …
Target	Ref A	Ref B	Z-score	2-Ref Decay	2-ref Amp_Exp
Khoe-San
BOT	BSZ	Khomani	22.98	25.04 +/- 0.88	0.00008191 +/- 0.00000356
BOT	YRI	Khomani	22.18	25.08 +/- 0.92	0.00008608 +/- 0.00000388
BOT	LWK	Khomani	21.18	25.37 +/- 1.01	0.00007677 +/- 0.00000363
Nilo-Saharan
BRN	Toubou	ESN	6.43	64.67 +/- 10.05	0.00000958 +/- 0.0000445
BRN	Toubou	YRI	4.33	71.52 +/- 16.52	0.0000122 +/- 0.00000595
BRN	Toubou	ESN+YRI	4.67	67.26 +/- 14.40	0.00001161 +/- 0.00000539
BRN	Anuak+Gumuz+Sudanese	ESN	4.85	49.10 +/- 10.12	0.00000567 +/- 0.00000218
BRN	Anuak+Gumuz+Sudanese	YRI	4.33	50.09 +/- 11.56	0.00000632 +/- 0.00000337
BRN	Anuak+Gumuz+Sudanese	ESN+YRI	4.7	47.88 +/- 10.20	0.00000583 +/- 0.00000270
Afro-Asiatic
UBS	YRI	KAL	9.47	30.54 +/- 3.23	0.00000881 +/- 0.00000060
UBS	BSZ	KAL	9.33	30.17 +/- 3.23	0.00000994 +/- 0.00000082
UBS	BSZ	SOM	6.98	25.49 +/- 3.65	0.00001837 +/- 0.00000152
UBS	BSZ	AMH	6.34	26.89 +/- 4.24	0.00002141 +/- 0.00000218
UBS	BSZ	ORO	5.87	24.03 +/- 4.09	0.00001901 +/- 0.00000167
UBS	YRI	AMH	5.28	26.96 +/- 5.10	0.00001981 +/- 0.00000228
UBS	YRI	SOM	4.85	24.85 +/- 5.12	0.00001631 +/- 0.00000163
UNS	YRI	KAL	13.75	50.23 +/- 3.65	0.00000877 +/- 0.00000038
UNS	BSZ	KAL	10.26	62.39 +/- 6.08	0.00000934 +/- 0.00000081
UNS	YRI	SOM	10.23	56.73 +/- 5.55	0.00001251 +/- 0.00000116
UNS	YRI	AMH	9.8	77.21 +/- 7.88	0.00001479 +/- 0.00000104
UNS	BSZ	AMH	7.2	85.36 +/- 11.86	0.00001523 +/- 0.00000179
UNS	YRI	ORO	7	62.24 +/- 8.89	0.00001166 +/- 0.00000115
LWK	BSZ	ORO	26.94	27.26 +/- 1.01	0.00003033 +/- 0.00000104
LWK	BSZ	AMH	25.97	27.34 +/- 1.05	0.00003206 +/- 0.00000106
LWK	BSZ	SOM	24.36	26.04 +/- 1.07	0.00002739 +/- 0.00000099
LWK	BSZ	KAL	22.66	23.61 +/- 0.92	0.00001360 +/- 0.00000060
LWK	YRI	AMH	21.56	27.04 +/- 1.25	0.00002971 +/- 0.00000095
LWK	YRI	ORO	21.22	26.67 +/- 1.26	0.00002784 +/- 0.00000097
FNB	MSL	ESN	6.08	221.59 +/- 26.18	0.00000635 +/- 0.00000104
FNB	MSL	KAL	6.02	194.09 +/- 25.96	0.00001124 +/- 0.00000187
FNB	JOL	ORO	5.18	167.22 +/- 29.70	0.00001658 +/- 0.00000320
FNB	ESN	KAL	5.09	177.14 +/- 28.81	0.00001066 +/- 0.00000210
FNB	GWD	ORO	5.06	168.73 +/- 30.11	0.00001564 +/- 0.00000309
FNB	ESN	AMH	4.99	165.64 +/- 30.04	0.00001915 +/- 0.00000384
Eurasian/Afro-Asiatic
WGR	JOL	TSI	7.35	194.50 +/- 17.70	0.00003815 +/- 0.00000519
WGR	YRI	TSI	7.04	174.48 +/- 18.60	0.00003336 +/- 0.00000474
WGR	ESN	TSI	6.73	177.10 +/- 18.96	0.00003500 +/- 0.00000520
WGR	GWD	TSI	6.63	188.25 +/- 18.88	0.00003527 +/- 0.00000532
WGR	GWD	AMH	6.45	192.25 +/- 16.80	0.00002189 +/- 0.00000339
WGR	MSL	TSI	6.09	180.78 +/- 19.28	0.00003580 +/- 0.00000587
Rain Forest Forager
CAM	YRI	Biaka	11.19	60.94 +/- 5.45	0.00001952 +/- 0.00000149
CAM	YRI	Baka	11.51	59.19 +/- 5.14	0.00001463 +/- 0.00000124
CAM	ANG	Baka	10.16	55.96 +/- 5.51	0.00001110 +/- 0.00000096
CAM	Biaka	ANG	9.56	60.09 +/- 6.29	0.00001588 +/- 0.00000157
CAM	YRI	Mbuti	9.05	88.27 +/- 9.75	0.00003028 +/- 0.00000300
CAM	YRI	Bakoya	8.85	60.48 +/- 5.60	0.00001811 +/- 0.00000205
DRC	ANG	Baka	6.85	99.97 +/- 14.59	0.00001353 +/- 0.00000194
DRC	Mbuti	ANG	5.52	77.06 +/- 12.53	0.00003062 +/- 0.00000554
DRC	Biaka	ANG	5.44	118.38 +/- 21.77	0.00002204 +/- 0.00000403
DRC	YRI	Baka	5.44	101.97 +/- 18.74	0.00001614 +/- 0.00000277
DRC	ANG	Bakoya	5.17	130.20 +/- 22.26	0.00002000 +/- 0.00000387
DRC	YRI	Mbuti	4.96	72.37 +/- 14.58	0.00003231 +/- 0.00000638
ANG	YRI	Mbuti	10.77	83.56 +/- 7.64	0.00003416 +/- 0.00000317
ANG	YRI	Baka	8.31	86.55 +/- 9.64	0.00001464 +/- 0.00000176
ANG	YRI	Biaka	8.2	104.16 +/- 12.70	0.00002338 +/- 0.00000283
ANG	Mbuti	Bakoya	7.44	111.48 +/- 14.98	0.00001227 +/- 0.00000151
ANG	Mbuti	BabongoE	6.83	109.70 +/- 13.70	0.00002137 +/- 0.00000313
ANG	YRI	Bakoya	6.25	109.91 +/- 17.60	0.00002050 +/- 0.00000302
ANG	Mbuti	Baka	5.99	118.01 +/- 19.70	0.00001186 +/- 0.00000175
BSZ	LWK	Mbuti	9.6	77.20 +/- 8.04	0.00002790 +/- 0.00000201
BSZ	YRI	Mbuti	9.39	72.52 +/- 7.72	0.00003007 +/- 0.00000222
BSZ	CAM	Juhoansi	8.57	64.77 +/- 7.56	0.00002774 +/- 0.00000312
BSZ	YRI	Juhoansi	8.16	64.75 +/- 7.06	0.00003166 +/- 0.00000388
BSZ	LWK	Baka	8.15	84.99 +/- 9.72	0.00001271 +/- 0.00000156
BSZ	ANG	Mbuti	7.94	68.43 +/- 8.62	0.00002670 +/- 0.00000201
UBS	YRI	Mbuti	7.97	53.05 +/- 6.65	0.00003293 +/- 0.00000404
UBS	Mbuti	ANG	7.35	58.01 +/- 7.89	0.00003180 +/- 0.00000395
UBS	Mbuti	BabongoE	6.01	56.53 +/- 9.40	0.00001987 +/- 0.00000323
UBS	ANG	Bezan	6	90.02 +/- 13.85	0.00001171 +/- 0.00000195
UBS	YR	Bezan	5.86	77.95 +/- 13.30	0.00001162 +/- 0.00000190
UBS	YRI	Bakoya	5.72	77.18 +/- 11.40	0.00001411 +/- 0.00000247
UNS	Baka	KAL	5.35	70.71 +/- 11.57	0.00000587 +/- 0.00000110
UNS	Bezan	KAL	4.68	75.39 +/- 13.56	0.00000686 +/- 0.00000146
UNS	ANG	Baka	4.43	85.95 +/- 15.58	0.00000482 +/- 0.00000109
UNS	Bakoya	KAL	4.36	84.10 +/- 19.30	0.00000726 +/- 0.00000160
UNS	BabongoE	KAL	4.04	87.96 +/- 21.79	0.00000489 +/- 0.00000108
UNS	BabongoE	Baka	3.94	86.86 +/- 22.03	0.00000497 +/- 0.00000097

## Sheet: Supp T3
Supplementary Table 3: Ethnolinguistic language groups for sequenced individuals. Population codes represent the ethnolinguistic groups used in this study. Number of Samples/country: Number of samples passed QC per country. Self-identified ethnolinguistic affiliation was reported by participants; *=ethnolinguistic groups without an ELO population; Country: Country of origin of the samples; ELO po…
Self Identified ethnolinguistic affilitation	Country	Number of Samples per country (post QC)	ELO populations	Number of Samples per Group	3-letter code	Wikipedia description	Language	Language Family 01	Language Tree
Kassena	Ghana	26	Kasem	26	WGR	https://en.wikipedia.org/wiki/Kassena	Kassena	Niger-Congo	Niger-Congo/Atlantic-Congo/Volta-Congo/North/Gur/Central/Southern/Grusi/Northern
Mossi	Burkina Faso	31	Mossi	31	WGR	https://en.wikipedia.org/wiki/Mossi_people	Mossi	Niger-Congo	Niger-Congo/Atlantic-Congo/Volta-Congo/North/Gur/Central/Northern/Oti-Volta/Western
Fon	Benin	41	Fon	41	FNB	https://en.wikipedia.org/wiki/Fon_people	Fon	Niger-Congo	Niger-Congo/Atlantic-Congo/Volta-Congo/Kwa/Left Bank/Gbe/Fon/B/North-South
Berom	Nigeria	49	Berom	49	BRN	https://en.wikipedia.org/wiki/Berom_people	Berom	Niger-Congo	Niger-Congo/Atlantic-Congo/Volta-Congo/Benue-Congo/Plateau/Beromic/Nupe/Kauru/North-South
Bambara	Mali	24	Bambara	5	MAL	https://en.wikipedia.org/wiki/Bambara_people	Bambara	Niger-Congo	Niger-Congo/Mande/Western/Central-Southwestern/Central/Manding-Jogo/Manding-Vai/Manding-Mokole/Manding
Dogon			Dogon	2	MAL	https://en.wikipedia.org/wiki/Dogon_people	Dogon	Niger-Congo	Niger-Congo/Atlantic-Congo/Volta-Congo/Dogon/Unclassified/Western/Southwestern/B/North-South
Fulani			Fulani	6	MAL	https://en.wikipedia.org/wiki/Fula_people	Fulani	Niger-Congo	Niger-Congo/Atlantic-Congo/Atlantic/Northern/Senegambian/Fula-Wolof/Fula/Eastern/Jola-Kasa
Songhai			Songhai	3	MAL	https://en.wikipedia.org/wiki/Songhai_people	Songhai	Nilo-Saharan	Nilo-Saharan/Songhai/Southern/Maban/Surbakhal/Kresh/Sinyar/Sara/Vale
Diawando			Diawando	3	MAL
Soninke			Soninke	5	MAL	https://en.wikipedia.org/wiki/Soninke_people	Soninke	Niger-Congo	Niger-Congo/Mande/Western/Northwestern/Soninke-Bobo/Soninke-Boso/Soninke/Jenaama/Mokole
Bemba	Zambia	29	Bemba	2	BSZ	https://en.wikipedia.org/wiki/Bemba_people	Bemba	Niger-Congo	Niger-Congo/Atlantic-Congo/Volta-Congo/Benue-Congo/Bantoid/Southern/Narrow Bantu/Central/M
Soli/Chikunda			Kunda	15	BSZ	https://en.wikipedia.org/wiki/Kunda_people	Chikunda/Soli	Niger-Congo	Niger-Congo/Atlantic-Congo/Volta-Congo/Benue-Congo/Bantoid/Southern/Narrow Bantu/Central
Tumbuka			Tumbuka	12	BSZ	https://en.wikipedia.org/wiki/Tumbuka_people	Tumbuka	Niger-Congo	Niger-Congo/Atlantic-Congo/Volta-Congo/Benue-Congo/Bantoid/Southern/Narrow Bantu/Central/N
Bamileke	Cameroon	50	Bamileke	27	CAM	https://en.wikipedia.org/wiki/Bamileke_people	Bamileke	Niger-Congo	Niger-Congo/Atlantic-Congo/Volta-Congo/Benue-Congo/Bantoid/Southern/Wide Grassfields/Narrow Grassfields/Mbam-Nkam
Bassa			Bassa	1	CAM		Bassa	Niger-Congo	Niger-Congo/Atlantic-Congo/Volta-Congo/Benue-Congo/Bantoid/Southern/Narrow Bantu/Northwest/A
Beti			Ewondo	1	CAM	https://fr.wikipedia.org/wiki/Ewondo_(peuple)	Beti	Niger-Congo	Niger-Congo/Atlantic-Congo/Volta-Congo/Benue-Congo/Bantoid/Southern/Narrow Bantu/Northwest/A
Eton			Eton	1	CAM		Eton	Niger-Congo	Niger-Congo/Atlantic-Congo/Volta-Congo/Benue-Congo/Bantoid/Southern/Narrow Bantu/Northwest/A
Mundani			Mundani	8	CAM		Mundani	Niger-Congo	Niger-Congo/Atlantic-Congo/Volta-Congo/Benue-Congo/Bantoid/Southern/Wide Grassfield/Narrow Grassfields/Momo
Ngoumba			Ngoumba	12	CAM	https://fr.wikipedia.org/wiki/Ngoumba_(peuple)	Ngoumba	Niger-Congo	Niger-Congo/Atlantic-Congo/Volta-Congo/Benue-Congo/Bantoid/Southern/Narrow Bantu/Northwest/A
Babirwa	Botswana	48	Birwa	4	BOT	https://en.wikipedia.org/wiki/Bobirwa	Birwa	Niger-Congo	Niger-Congo/Atlantic-Congo/Volta-Congo/Benue-Congo/Bantoid/Southern/Narrow Bantu/Central/S
Baboloongwe			Boloongwe	2	BOT		Boloongwe	Niger-Congo	Niger-Congo/Atlantic-Congo/Volta-Congo/Benue-Congo/Bantoid/Southern/Narrow Bantu/Central/S
Bakalanga			Kalanga	3	BOT	https://en.wikipedia.org/wiki/Kalanga_people	Kalanga	Niger-Congo	Niger-Congo/Atlantic-Congo/Volta-Congo/Benue-Congo/Bantoid/Southern/Narrow Bantu/Central/S
Bakgatla-Kgafela			Kgatla	3	BOT		Kgatla	Niger-Congo	Niger-Congo/Atlantic-Congo/Volta-Congo/Benue-Congo/Bantoid/Southern/Narrow Bantu/Central/S
Bakgatla-Mmanaana			Kgatla	3	BOT		Kgatla	Niger-Congo	Niger-Congo/Atlantic-Congo/Volta-Congo/Benue-Congo/Bantoid/Southern/Narrow Bantu/Central/S
Bakwena			Kwena	3	BOT	https://en.wikipedia.org/wiki/Koena_tribe	Kwena	Niger-Congo	Niger-Congo/Atlantic-Congo/Volta-Congo/Benue-Congo/Bantoid/Southern/Narrow Bantu/Central/S
Bamalete			Balete	4	BOT	https://en.wikipedia.org/wiki/Balete_people
Bangwaketse			Ngwaketse	4	BOT	https://en.wikipedia.org/wiki/Bangwaketse	Ngwaketse	Niger-Congo	Niger-Congo/Atlantic-Congo/Volta-Congo/Benue-Congo/Bantoid/Southern/Narrow Bantu/Central/S
Bangwato			Mangwato	3	BOT	https://en.wikipedia.org/wiki/Mangwato_tribe	Ngwato	Niger-Congo	Niger-Congo/Atlantic-Congo/Volta-Congo/Benue-Congo/Bantoid/Southern/Narrow Bantu/Central/S
Baphaleng			Phaleng	1	BOT		Phaleng	Niger-Congo	Niger-Congo/Atlantic-Congo/Volta-Congo/Benue-Congo/Bantoid/Southern/Narrow Bantu/Central/S
Barolong			Rolong	3	BOT	https://en.wikipedia.org/wiki/Rolong_tribe	Rolong	Niger-Congo	Niger-Congo/Atlantic-Congo/Volta-Congo/Benue-Congo/Bantoid/Southern/Narrow Bantu/Central/S
Bashaga			Shaga	1	BOT		Shaga	Niger-Congo	Niger-Congo/Atlantic-Congo/Volta-Congo/Benue-Congo/Bantoid/Southern/Narrow Bantu/Central/S
Batlokwa			Tlôkwa	3	BOT	https://en.wikipedia.org/wiki/Tl%C3%B4kwa_tribe	Tlokwa	Niger-Congo	Niger-Congo/Atlantic-Congo/Volta-Congo/Benue-Congo/Bantoid/Southern/Narrow Bantu/Central/S
Batswapong			Tswapong	3	BOT		Tswapong	Niger-Congo	Niger-Congo/Atlantic-Congo/Volta-Congo/Benue-Congo/Bantoid/Southern/Narrow Bantu/Central/S
Ndebele			Ndebele	2	BOT	https://en.wikipedia.org/wiki/Northern_Ndebele_people	Ndebele	Niger-Congo	Niger-Congo/Atlantic-Congo/Volta-Congo/Benue-Congo/Bantoid/Southern/Narrow Bantu/Central/S
OvaHerero			Herero	1	BOT	https://en.wikipedia.org/wiki/Herero_people	Herero	Niger-Congo	Niger-Congo/Atlantic-Congo/Volta-Congo/Benue-Congo/Bantoid/Southern/Narrow Bantu/Central/R
Shona			Shona	1	BOT	https://en.wikipedia.org/wiki/Shona_people	Shona	Niger-Congo	Niger-Congo/Atlantic-Congo/Volta-Congo/Benue-Congo/Bantoid/Southern/Narrow Bantu/Central/S
Bahurutshe			Hurutshe	4	BOT	https://fr.wikipedia.org/wiki/Hurutshe_(peuple)	Sehurutshe	Niger-Congo	Niger-Congo/Atlantic-Congo/Volta-Congo/Benue-Congo/Bantoid/Southern/Narrow Bantu/Central/S
Sotho	South Africa	16	Sotho	8	SOT	https://en.wikipedia.org/wiki/Sotho_people	Sotho	Niger-Congo	Niger-Congo/Atlantic-Congo/Volta-Congo/Benue-Congo/Bantoid/Southern/Narrow Bantu/Central/S
Xhosa			Xhosa	8	XHS	https://en.wikipedia.org/wiki/Xhosa_people	Xhosa	Niger-Congo	Niger-Congo/Atlantic-Congo/Volta-Congo/Benue-Congo/Bantoid/Southern/Narrow Bantu/Central/S
Lugbara*	Uganda	30	-	30	UNS
Basoga*	Uganda	21	-	21	UBS
Ngongo*	Democratic Republic of Congo (DRC)	12	-	7	DRC
Mbala*			-	5	DRC
Baoulé*	Ivory Coast (CIV)	22	-	5	CIV
Gouro*			-	12	CIV
Moré*			-	5	CIV
Senoufo*			-	-	CIV
Malinke*			-	-	CIV
Koyaka*			-	-	CIV
Soussou*	Guinea (GUI)	27	-	27	SSG
*Ethnolingustic groups did not have ELO populations in Wikipedia

## Sheet: Supp T4
Supplementary Table 4 - Novel Variation in the H3A-Baylor dataset. Population codes are described in Supplementary Methods Table 1. Of special interest are the number of SNVs in multiple populations (Shared novel) or observed in more than once in a given population (>2x within population). Sample sizes: WGR n=57; CAM n=50; BRN n=49; BOT n=48; FNB n=41; BSZ n=29; MAL n=24.
Population	Novel variants	Shared Novel	>2x within population	Novel variants per individual
BOT	898.054	89.687	187.959	18.709
BRN	591.99	75.118	101.167	12.081
CAM	575.676	81.125	73.992	11.514
FNB	399.472	67.875	48.658	9.743
MAL	320.265	58.045	44.5	13.344
WGR	639.91	74.746	69.002	11.226
BSZ	356.051	73.042	54.828	12.278

## Sheet: Supp T5
Supplementary Table 5. 10 kb windows showing outlier CLR scores (P < 0.001) in the six populations. Long contiguous stretches (>=100 kb) of non-coding regions showing outlier CLR scores are highlighted in grey. Sample sizes: BOT n=41; FNB n=37; CAM n=45; BRN n=44; WGR n=54; BSZ n=29. Population codes are described in Supplementary Methods Table 1. Num Win - number of windows. For this analysis, w…
BOT							BSZ							CAM							BRN							FNB							WGR
Chr	Start	End	CLR	Num Win	Gene		Chr	Start	End	CLR	Num Win	Gene		Chr	Start	End	CLR	Num Win	Gene		Chr	Start	End	CLR	Num Win	Gene		Chr	Start	End	CLR	Num Win	Gene		Chr	Start	End	CLR	Num Win	Gene
1	20584566	20594566	60.2178	1	.		1	27354278	27374278	92.4912	2	.		1	20584306	20594306	69.3617	1	.		1	20584611	20594611	78.5932	1	.		1	20584603	20594603	74.2906	1	.		1	91801503	91811503	51.8883	1	HFM1
1	41513667	41523667	72.2574	1	SCMH1		1	100211148	100221148	102.866	1	FRRS1		1	27364037	27374037	81.7478	1	.		1	98481424	98501423	84.4562	1.9999	.		1	22354527	22364527	53.9287	1	.		1	91841501	91851501	103.539	1	HFM1
1	41593663	41603663	50.718	1	SCMH1		1	160938538	160968537	100.806	2.9999	F11R, RP11-544M22.13		1	91801489	91811489	50.9441	1	HFM1		1	100211353	100221353	121.469	1	FRRS1		1	100211166	100221166	102.461	1	FRRS1		1	160938525	160948525	67.1457	1	.
1	91801506	91821506	106.394	2	HFM1		1	175217925	175247924	166.735	2.9999	.		1	91841487	91851487	52.0675	1	HFM1		1	175208284	175258283	315.143	4.9999	.		1	175197929	175257927	462.234	5.9998	.		1	175217910	175257909	224.522	3.9999	.
1	91841504	91851504	97.3606	1	HFM1		1	186047459	186077458	78.9858	2.9999	HMCN1		1	98481225	98501224	63.4981	1.9999	.		1	188527739	188537739	68.9883	1	.		1	248464767	248494766	133.59	2.9999	OR2M7		1	246044860	246054860	57.2771	1	SMYD3
1	100211145	100221145	95.6855	1	FRRS1		1	188527353	188537353	92.9611	1	.		1	100211156	100221156	88.9861	1	FRRS1		2	3265440	3275440	53.5015	1	TSSC1		2	24574175	24594174	184.752	1.9999	ITSN2		1	248464756	248474756	53.9681	1	.
1	160938535	160948535	60.4689	1	.		1	196147025	196167025	78.5196	2	.		1	175218189	175258188	212.397	3.9999	.		2	24574192	24594191	124.673	1.9999	ITSN2		2	63881845	63891845	67.0543	1	WDPCP		2	24574154	24594153	101.934	1.9999	ITSN2
1	175227921	175247921	58.4548	2	.		2	24574266	24604265	143.867	2.9999	ITSN2		2	63491972	63531970	146.108	3.9998	WDPCP		2	63881889	63891889	72.6111	1	WDPCP		2	176625161	176635161	57.8504	1	.		2	176624902	176634902	89.7739	1	.
1	196147022	196167022	84.9539	2	.		2	25234229	25244229	57.235	1	.		2	63541969	63551969	76.1924	1	WDPCP		2	176625282	176635282	93.8786	1	.		2	195044069	195054069	81.8321	1	.		2	223982021	223992021	63.548	1	KCNE4
1	246044878	246054878	58.6489	1	SMYD3		2	42883237	42893237	55.8264	1	MTA3		2	63881949	63891949	70.6793	1	WDPCP		2	183614873	183624873	56.0817	1	DNAJC10		2	223982354	223992354	52.0946	1	KCNE4		3	51177124	51187124	67.1821	1	DOCK3
1	248464774	248474774	71.1187	1	.		2	63882055	63892055	57.0448	1	WDPCP		2	176625420	176635420	65.7503	1	.		2	195034203	195054203	101.022	2	.		3	51177119	51187119	65.4097	1	DOCK3		3	51227097	51237097	56.5948	1	DOCK3
2	3265465	3275465	56.6471	1	TSSC1		2	175415781	175425781	50.98	1	WIPF1		2	194234400	194244400	62.7749	1	.		2	195074201	195084201	63.7449	1	.		3	51217097	51227097	58.6948	1	DOCK3		3	79051817	79101795	105.658	4.9978	ROBO1
2	24574266	24604265	157.886	2.9999	ITSN2		2	176625713	176635713	75.3313	1	.		2	195044353	195054353	97.1559	1	.		2	198713988	198723988	65.3289	1	PLCL1		3	51237086	51247086	64.159	1	DOCK3		4	42761849	42771849	76.1037	1	.
2	63512076	63552074	127.231	3.9998	WDPCP		2	223963050	223993049	126.831	2.9999	KCNE4		3	97441719	97451719	64.4928	1	EPHA6		2	209713343	209733343	61.0794	2	PTH2R		3	76803044	76813044	50.3176	1	ROBO2		4	45610146	45620146	66.1804	1	.
2	93670380	93910367	50.4806	23.9987	.		2	224753006	224773005	136.811	1.9999	WDFY1		3	106626675	106636675	57.2691	1	.		2	223982507	223992507	94.5617	1	KCNE4		3	79041815	79051815	56.2647	1	ROBO1		4	45640128	45660122	57.1399	1.9994	.
2	176625713	176635713	61.5974	1	.		3	5642128	5652128	75.7292	1	.		3	162525979	162545974	59.6012	1.9995	.		3	79061812	79091801	75.0247	2.9989	ROBO1		3	79061804	79091793	91.8627	2.9989	ROBO1		4	52665925	52685919	82.0452	1.9994	.
2	194234723	194244723	62.0105	1	.		3	76833028	76843028	92.6854	1	ROBO2		3	191699959	191709959	63.0584	1	.		3	97441719	97451719	54.4983	1	EPHA6		3	145055558	145065558	103.178	1	.		4	107643037	107653037	84.7975	1	.
2	223983049	223993049	61.3547	1	KCNE4		3	79081793	79091793	75.329	1	ROBO1		4	52665589	52675589	57.5401	1	.		3	106626675	106636675	68.7312	1	.		3	156379339	156389339	51.4036	1	.		4	107712995	107742983	88.187	2.9988	.
3	97441719	97451719	63.9338	1	EPHA6		3	97441709	97451709	53.563	1	EPHA6		4	86245580	86255580	72.3102	1	.		3	191699959	191709959	59.7069	1	.		3	162535958	162565947	54.3871	2.9989	.		4	118686431	118696431	93.5898	1	.
3	145055573	145065573	63.1225	1	.		3	124996575	125006575	65.2312	1	SLC12A8, ZNF148		4	107642830	107662824	68.5444	1.9994	.		4	10220880	10230880	63.8498	1	.		4	45645803	45655803	85.0342	1	.		4	134137188	134147188	70.9604	1	.
4	4671916	4681916	64.4579	1	.		3	135400861	135410861	57.4391	1	.		4	107672812	107682812	52.3724	1	.		4	51626209	51656197	50.231	2.9988	.		4	45665790	45685784	75.4202	1.9994	.		4	148118824	148168800	149.606	4.9976	.
4	10218382	10228382	109.939	1	.		3	145055558	145065558	69.336	1	.		4	107692801	107702801	83.9599	1	.		4	52665589	52685583	77.1076	1.9994	.		4	80623511	80633511	56.1915	1	.		4	148178788	148188788	101.047	1	.
4	24779102	24789102	57.7177	1	.		3	162525963	162575941	97.9195	4.9978	.		4	107712789	107722789	79.6801	1	.		4	70165162	70185156	55.0323	1.9994	.		4	84231212	84241212	54.5204	1	HPSE		4	184077313	184087313	106.184	1	WWC2
4	52661332	52671332	50.6931	1	.		3	191699940	191709940	53.4124	1	.		4	107732777	107742777	93.4432	1	.		4	107642830	107662824	100.69	1.9994	.		4	107696257	107706257	57.5941	1	.		4	184097301	184107301	65.3597	1	WWC2
4	76945855	76965848	119.196	1.9993	CXCL11, ART3		4	10218419	10228419	74.4508	1	.		4	118686250	118696250	54.7301	1	.		4	107672812	107702801	158.805	2.9989	.		4	118679257	118699251	114.485	1.9994	.		5	17545431	17585429	99.6257	3.9998	.
4	126324385	126334385	87.1069	1	FAT4		4	18223315	18243309	73.4501	1.9994	.		4	134127049	134157037	122.195	2.9988	PCDH10		4	107712789	107742777	131.023	2.9988	.		4	126324385	126334385	81.872	1	FAT4		5	62561114	62571114	57.0384	1	.
5	122275387	122285387	65.6591	1	SNX24		4	29656027	29666027	54.3368	1	.		4	138154649	138164649	53.5703	1	.		4	118686250	118696250	104.283	1	.		4	135058818	135088806	74.5396	2.9988	.		5	122275387	122285387	76.396	1	SNX24
5	141373555	141383555	66.6038	1	GNPDA1		4	36171873	36181873	55.2589	1	ARAP2		4	148138700	148168688	162.222	2.9988	.		4	134127049	134157037	98.6954	2.9988	PCDH10		4	148110500	148210443	227.971	9.9943	.		5	141373555	141383555	55.6326	1	GNPDA1
5	158581905	158591905	62.0737	1	RNF145		4	45645833	45655833	52.5851	1	.		4	148178677	148188677	94.0169	1	.		4	145670171	145680171	61.7469	1	.		4	168277647	168287647	64.6225	1	.		5	158581905	158591905	49.8515	1	RNF145
5	166461149	166471149	75.6037	1	.		4	45675814	45685814	65.7338	1	.		4	181758667	181768667	68.5669	1	.		4	148128706	148168688	155.887	3.9982	.		5	17545431	17575430	80.1048	2.9999	.		5	166461149	166471149	50.4953	1	.
6	22232991	22242991	75.5194	1	.		4	52661361	52681354	138.77	1.9993	.		4	184077286	184087286	63.18	1	WWC2		4	148178677	148198671	125.976	1.9994	.		5	62561114	62571114	91.6597	1	.		6	63769035	63779035	63.2067	1	.
6	30474269	30484269	79.0355	1	.		4	100041155	100051155	76.3919	1	ADH4		5	17535432	17585429	121.553	4.9997	.		4	181758667	181768667	61.9157	1	.		5	122265388	122285387	105.107	1.9999	SNX24		6	131807034	131817034	106.744	1	.
6	30504238	30514238	106.758	1	GNL1		4	103798760	103808760	51.8537	1	CISD2, SLC9B1		5	62561114	62571114	74.5024	1	.		5	17545431	17575430	78.5606	2.9999	.		5	166461149	166471149	59.1168	1	.		7	59735074	60045038	83.6104	30.9964	.
6	64208570	64218570	83.2828	1	.		4	103888702	103898702	51.6264	1	SLC9B1		5	122275387	122285387	95.1337	1	SNX24		5	62561114	62571114	51.2378	1	.		5	178879958	178889958	50.8652	1	.		7	61054919	61384882	80.9209	32.9963	.
6	68204342	68224331	67.5881	1.9989	.		4	107646307	107656307	53.4309	1	.		5	166461149	166471149	62.7409	1	.		5	122275387	122285387	64.2426	1	SNX24		6	22232991	22242991	75.054	1	.		8	55185445	55195445	77.1932	1	.
6	131807034	131817034	96.6092	1	.		4	107696275	107716269	79.449	1.9994	.		5	178869959	178879959	50.8839	1	.		5	123535266	123545266	50.3389	1	.		6	40513645	40523645	97.5541	1	LRFN2		8	83946755	83956755	57.1689	1	.
7	13400495	13410495	56.7172	1	.		4	134139417	134159411	282.084	1.9994	.		6	68202498	68212498	63.1201	1	.		5	141373555	141383555	55.5992	1	GNPDA1		6	40563592	40573592	64.4969	1	.		8	145396822	145446796	73.6671	4.9974	FAM203B
7	55405580	55415580	52.0534	1	.		4	148130498	148150491	87.8379	1.9993	.		6	85933254	85943254	56.9618	1	.		5	158581905	158601904	54.8397	1.9999	RNF145		6	63769035	63779035	58.8452	1	.		9	115225253	115235253	78.1334	1	HSDL2, C9orf147
7	72763549	72773549	61.9264	1	FKBP6		4	152597650	152607650	60.9805	1	PET112		6	102355430	102365430	83.1514	1	GRIK2		5	166461149	166471149	52.1181	1	.		6	68214331	68224331	59.5493	1	.		9	133077465	133117452	78.0077	3.9987	HMCN2
9	139784539	139794539	51.3115	1	TRAF2		4	172145188	172155188	115.594	1	.		6	113343504	113353504	103.286	1	.		5	178869959	178889958	99.7691	1.9999	.		6	131807034	131817034	90.4356	1	.		9	139744557	139764552	104.741	1.9995	PHPT1, MAMDC4, EDF1
10	57981330	58001326	119.397	1.9996	.		4	177451805	177461805	53.7938	1	.		6	150113595	150123595	74.6499	1	PCMT1		6	22232991	22242991	91.0898	1	.		6	170715859	170725859	65.5211	1	FAM120B		9	139774544	139794539	74.1423	1.9995	TRAF2
10	67597367	67607367	86.9667	1	.		4	181769052	181779052	63.1524	1	.		7	152834180	152844180	67.5796	1	.		6	40513645	40523645	101.247	1	LRFN2		7	72763549	72773549	59.1717	1	FKBP6		10	57981330	58001326	95.5133	1.9996	.
10	82121382	82131382	70.2868	1	DYDC2		4	184097568	184107568	61.0421	1	WWC2		8	83946681	83966674	65.0829	1.9993	.		6	64208570	64218570	62.7271	1	.		7	133466447	133476447	56.0917	1	EXOC4		10	60400333	60410333	110.991	1	BICC1
10	101053581	101073577	93.1135	1.9996	.		5	4266705	4276705	66.2335	1	.		8	116595436	116605436	53.1003	1	TRPS1		6	68214331	68224331	55.9939	1	.		8	14062141	14072141	66.2824	1	SGCZ		10	101053581	101073577	57.1952	1.9996	.
12	37998591	38048573	55.6589	4.9982	.		5	17545431	17585429	94.4495	3.9998	.		8	145396694	145456662	57.4127	5.9968	FAM203B		6	75946149	75966138	96.9458	1.9989	COX7A2, TMEM30A		8	55185337	55195337	98.329	1	.		13	86860099	86886703	57.0761	2.6604	.
13	47092021	47102021	50.5176	1	.		5	28954337	28964337	89.967	1	.		9	133077470	133107461	56.2353	2.9991	HMCN2		6	102358198	102368198	60.2613	1	GRIK2		8	83946591	83976578	76.3641	2.9987	.		13	108537424	108547424	94.4096	1	.
13	86801967	86903293	88.6775	10.1326	.		5	111926380	111936380	52.1394	1	.		10	57981330	58001326	89.5581	1.9996	.		6	131807034	131817034	108.238	1	.		8	94579660	94589660	61.5497	1	.		15	61605653	61615653	57.8891	1	.
13	108537414	108555716	89.875	1.8302	.		5	122265388	122285387	117.417	1.9999	SNX24		10	60400333	60410333	51.9613	1	BICC1		7	49096318	49106318	84.3636	1	.		8	114066959	114076959	82.6718	1	CSMD3		16	2492273	2502273	71.4725	1	CCNF
14	106881858	106891858	50.1678	1	.		5	163251457	163261457	65.5579	1	.		10	101043585	101073577	106.946	2.9992	.		7	59245131	60045038	142.284	79.9907	.		8	114096939	114106939	53.8696	1	CSMD3		16	8654963	8664963	73.9627	1	.
16	8644977	8674953	83.9264	2.9976	.		5	166461149	166471149	63.032	1	.		11	98183774	98193774	60.9118	1	.		7	61054919	61614855	100.013	55.9936	.		8	145436512	145446512	49.6855	1	FAM203B		16	8724880	8744868	130.724	1.9988	METTL22
16	8724882	8734882	80.1774	1	METTL22		5	178879958	178889958	56.5068	1	.		11	100819272	100829272	75.3129	1	ARHGAP42		7	152834180	152844180	67.7323	1	.		9	9741309	9751309	61.8848	1	PTPRD		16	23027914	23037914	57.6121	1	.
16	23027921	23037921	67.6129	1	.		6	22232991	22242991	98.1655	1	.		12	8571781	8581781	61.1761	1	.		8	55187479	55197479	70.2866	1	.		9	76602123	76612123	54.3593	1	.		16	23057878	23067878	52.3421	1	.
16	44951921	45381424	64.7532	42.9503	.		6	30504238	30514238	51.2955	1	GNL1		13	46569000	46579000	62.6415	1	ZC3H13		8	94525232	94535232	69.1679	1	.		9	114995363	115005363	93.0928	1	PTBP3		16	25345165	25355165	84.7193	1	.
17	14563541	14573541	54.0182	1	.		6	63769035	63779035	51.1079	1	.		13	47092045	47102045	67.9952	1	.		8	94575203	94595198	88.6913	1.9995	.		9	115015355	115045346	80.464	2.9991	PTBP3		16	30758744	30768744	91.9614	1	PHKG2
22	45764415	45800418	130.041	3.6003	SMC1B		6	68204342	68224331	69.3763	1.9989	.		13	79246882	79256882	69.9846	1	.		9	115035346	115045346	56.8745	1	PTBP3		9	115215267	115235263	127.38	1.9996	HSDL2, C9orf147		16	43873188	45381411	170.614	150.822	.
22	45809921	45819921	58.1335	1	RIBC2		6	72280029	72290029	58.9295	1	.		13	86876703	86903308	56.7881	2.6605	.		9	115225263	115235263	54.8544	1	HSDL2, C9orf147		9	133087466	133097466	49.7249	1	HMCN2		19	42440793	42450793	89.9389	1	.
							6	75436688	75446688	59.6541	1	.		13	108537424	108555726	97.2515	1.8302	.		9	133097461	133117457	53.5402	1.9996	HMCN2		10	57981330	57991330	109.853	1	.		19	42490741	42510730	98.4593	1.9989	ATP1A3, GRIK5
							6	85316233	85326233	65.5051	1	.		14	58925687	58935687	56.1133	1	KIAA0586		10	57981330	57991330	104.247	1	.		10	60400333	60410333	98.6335	1	BICC1		19	47825095	47835095	67.8641	1	C5AR1
							6	102358198	102368198	57.614	1	GRIK2		14	67527728	67537728	51.1625	1	GPHN		10	101043585	101053585	51.0941	1	.		10	65738134	65758130	69.5671	1.9996	.		21	25398107	25408107	64.8006	1	.
							6	102757776	102767776	49.9365	1	.		14	67568807	67587023	69.733	1.8216	GPHN		10	118306471	118316471	77.227	1	PNLIP		10	67597367	67607367	56.4426	1	.		22	40544207	40554207	50.9381	1	TNRC6B
							6	131807034	131817034	116.538	1	.		15	61605658	61615658	54.1919	1	.		11	98183822	98193822	55.5529	1	.		11	4743391	4753391	145.792	1	MMP26		22	40602715	40612715	51.0416	1	TNRC6B
							7	49096318	49106318	54.6347	1	.		16	2492273	2502273	51.3075	1	CCNF		11	126715097	126725097	88.5265	1	KIRREL3		11	4793305	4813288	162.556	1.9983	MMP26
							7	72763549	72773549	87.3014	1	FKBP6		16	8644977	8674953	98.4981	2.9976	.		12	8571793	8581793	52.2796	1	.		11	4833237	4863203	228.254	2.9966	OR51F2, MMP26
							7	77752965	77762965	90.1737	1	MAGI2		16	8724882	8744870	218.356	1.9988	METTL22		12	27983084	27993084	72.336	1	.		11	4873169	4913118	606.904	3.9949	OR51H1P, OR51T1, MMP26
							7	133466447	133476447	68.5633	1	EXOC4		16	23027921	23037921	90.1716	1	.		13	53219148	53229148	49.9787	1	SUGT1		11	4933066	5262520	2257.06	32.9454	OR51G2, OR51G1, OR51A4, OR51A2, OR51L1, OR52J3, OR52E2, OR52A5, OR51V1, HBB, HBD,OR52A1,MMP26
							8	1710123	1720123	57.1578	1	CLN8		16	44981886	45381424	52.6565	39.9538	.		13	54688656	54698656	55.5348	1	.		11	38705327	38805174	372.143	9.9847	.
							8	23006276	23016276	60.3397	1	TNFRSF10D		17	59826083	59836083	53.7485	1	BRIP1		13	54746773	54756773	55.0228	1	.		11	38815140	38825140	67.7903	1	.
							8	55185352	55195352	52.2686	1	.		19	42380857	42390857	55.4948	1	CD79A, ARHGEF1		13	86885005	86895005	51.3434	1	.		11	38845088	38855088	59.075	1	.
							8	60701765	60711765	81.6354	1	.		19	42400836	42410836	61.2253	1	ARHGEF1		13	108537424	108555726	108.426	1.8302	.		11	100809151	100829134	108.292	1.9983	ARHGAP42
							8	94569743	94609724	110.85	3.9981	.		19	42440793	42450793	112.485	1	.		14	58925687	58935687	72.3702	1	KIAA0586		12	21770417	21780417	77.9655	1	.
							8	114067066	114107046	118.405	3.998	CSMD3		19	42490741	42500741	67.7844	1	ATP1A3		14	106890074	106900074	75.2145	1	.		13	47092045	47102045	52.6604	1	.
							8	116595422	116605422	77.1981	1	TRPS1		19	47825095	47835095	74.2709	1	C5AR1		15	61605658	61615658	62.4476	1	.		13	54746773	54756773	107.008	1	.
							9	95313955	95343946	72.8999	2.9991	CENPP		21	25398055	25408055	67.5336	1	.		16	8644977	8674953	104.6	2.9976	.		13	79246882	79256882	68.1318	1	.
							9	115225263	115235263	79.1663	1	HSDL2, C9orf147		22	40544183	40554183	54.2779	1	TNRC6B		16	8724882	8744870	175.909	1.9988	METTL22		13	108537424	108555726	129.675	1.8302	.
							9	132747614	132757614	51.8699	1	FNBP1									16	23017932	23037921	176.609	1.9989	.		14	50290783	50300783	70.0627	1	AL627171.2, NEMF
							9	133097461	133117457	53.6033	1.9996	HMCN2									16	23057885	23067885	152.979	1	.		14	106890074	106900074	119.749	1	.
							9	136416013	136426013	55.1646	1	ADAMTSL2									16	43723378	45381424	156.56	165.805	.		15	61605633	61615633	58.4893	1	.
							9	139784542	139794542	61.0903	1	TRAF2									18	51903351	51913351	50.5356	1	C18orf54		16	2492273	2502273	67.2801	1	CCNF
							10	57971334	58001326	113.903	2.9992	.									19	42490741	42510730	92.6872	1.9989	ATP1A3, GRIK5		16	8644975	8674951	96.0305	2.9976	.
							10	60400333	60410333	93.7856	1	BICC1									19	45867167	45877167	54.3569	1	ERCC2		16	8724880	8734880	132.416	1	METTL22
							10	82121382	82131382	50.5838	1	DYDC2									20	1492929	1502929	56.8961	1	.		16	22967985	22977985	50.4052	1	.
							10	101043585	101053585	78.8356	1	.									22	45764418	45780919	94.8858	1.6501	SMC1B		16	23017926	23047902	258.58	2.9976	.
							11	4154398	4164398	65.118	1	RRM1																16	23057878	23077867	189.927	1.9989	USP31
							11	38815140	38825140	66.6358	1	.																16	44102915	45381411	94.8036	127.85	.
							11	100799168	100829134	137.888	2.9966	ARHGAP42																16	59614516	59624516	54.6091	1	.
							12	8566876	8576876	52.5912	1	.																17	29301122	29311122	71.1075	1	RNF135
							12	21770417	21780417	79.3399	1	.																17	50117779	50127779	59.2756	1	CA10
							12	28996882	29016877	71.096	1.9995	.																17	59826220	59836220	81.5573	1	BRIP1
							12	79981940	79991940	76.1413	1	PAWR																17	59856216	59866216	62.2433	1	BRIP1
							12	80011925	80031920	84.4624	1.9995	PAWR																19	42490741	42500741	53.7519	1	ATP1A3
							12	82780571	82790571	80.8931	1	METTL25																19	45867167	45877167	51.4871	1	ERCC2
							12	82820551	82830551	72.4283	1	METTL25																21	34801646	34811646	63.5612	1	IFNGR2, TMEM50B
							12	83870038	83880038	52.0551	1	.																21	34817734	34835778	91.6655	1.8044	IFNGR2,TMEM50B
							12	88187925	88207921	74.1074	1.9996	.																22	40544214	40554214	53.364	1	TNRC6B
							13	46568934	46578934	72.9364	1	ZC3H13																22	40596221	40606221	57.0963	1	TNRC6B
							13	46593841	46603841	66.1393	1	ZC3H13																22	45725413	45735413	59.603	1	FAM118A
							13	47091980	47101980	66.3434	1	.																22	45770919	45780919	74.9748	1	SMC1B
							13	54705203	54715203	65.0398	1	.
							13	86851769	86903280	68.9814	5.1511	.
							13	93842318	93852318	52.9268	1	.
							13	108537416	108555719	135.593	1.8303	.
							14	58925687	58935687	63.4362	1	KIAA0586
							14	58950335	58960335	50.7403	1	KIAA0586
							14	67527728	67537728	60.7481	1	GPHN
							14	67544160	67554160	83.8282	1	GPHN
							14	67568807	67587023	115.77	1.8216	GPHN
							16	1912960	1922960	71.6041	1	MEIOB
							16	2472296	2502273	131.557	2.9977	CCNF
							16	8634986	8674951	105.318	3.9965	.
							16	23027914	23037914	97.0892	1	.
							16	25345165	25355165	97.3713	1	.
							16	30758744	30768744	52.8262	1	PHKG2
							16	44682228	45381411	60.419	69.9183	.
							16	54550523	54560523	56.3095	1	.
							16	59614516	59624516	69.2812	1	.
							16	59634492	59654480	67.2231	1.9988	.
							17	8494846	8504846	68.1925	1	MYH10
							19	47825095	47835095	54.4763	1	C5AR1
							20	20128847	20138847	74.94	1	C20orf26
							21	25398021	25408021	109.427	1	.
							21	34230472	34240472	61.4947	1	C21orf49
							22	39283049	39306051	106.209	2.3002	.

## Sheet: Supp T6
Supplementary Table 6. Genes showing outlier CLR scores ( P <0.001) in the six populations. Genes detected in 4 or more populations are highlighted in orange, in 3 populations in blue, two populations in green and only in one population are highlighted in yellow.
Botswana (BOT)	Zambia (BSZ)	Cameroon (CAM)	Nigeria (BRN)	Benin (FNB)	West (WGR)
SNX24	SNX24	SNX24	SNX24	SNX24	SNX24
FRRS1	FRRS1	FRRS1	FRRS1	FRRS1
ITSN2	ITSN2		ITSN2	ITSN2	ITSN2
WDPCP	WDPCP	WDPCP	WDPCP	WDPCP
KCNE4	KCNE4		KCNE4	KCNE4	KCNE4
METTL22		METTL22	METTL22	METTL22	METTL22
	HMCN2	HMCN2	HMCN2	HMCN2	HMCN2
	ROBO1		ROBO1	ROBO1	ROBO1
EPHA6	EPHA6	EPHA6	EPHA6
	HSDL2,C9orf147		HSDL2, C9orf147	HSDL2, C9orf147	HSDL2, C9orf147
	BICC1	BICC1		BICC1	BICC1
		ATP1A3	ATP1A3	ATP1A3	ATP1A3
	CCNF	CCNF		CCNF	CCNF
HFM1		HFM1			HFM1
GNPDA1			GNPDA1		GNPDA1
	GRIK2	GRIK2	GRIK2
TRAF2	TRAF2				TRAF2
RNF145			RNF145		RNF145
SMC1B			SMC1B	SMC1B
		FAM203B		FAM203B	FAM203B
	C5AR1	C5AR1			C5AR1
	ARHGAP42	ARHGAP42		ARHGAP42
		TNRC6B		TNRC6B	TNRC6B
	KIAA0586	KIAA0586	KIAA0586
SMYD3					SMYD3
				DOCK3	DOCK3
GNL1	GNL1
FAT4				FAT4
			GRIK5		GRIK5
	ROBO2			ROBO2
		WWC2			WWC2
		PCDH10	PCDH10
TSSC1			TSSC1
FKBP6	FKBP6
			LRFN2	LRFN2
DYDC2	DYDC2
	TRPS1	TRPS1
	CSMD3			CSMD3
	EXOC4			EXOC4
			PTBP3	PTBP3
	PHKG2				PHKG2
		BRIP1		BRIP1
			ERCC2	ERCC2
	GPHN	GPHN
	ZC3H13	ZC3H13
SCMH1
ART3, CXCL11
RIBC2
	F11R, RP11-544M22.13
	HMCN1
	MTA3
	WIPF1
	WDFY1
	ADAMTSL2
	ADH4
	ARAP2
	C20orf26
	C21orf49
	CENPP
	CISD2
	SLC9B1
	CLN8
	FNBP1
	MAGI2
	MEIOB
	METTL25
	MYH10
	PAWR
	PET112
	RRM1
	SLC12A8, ZNF148
	TNFRSF10D
	WWC2
		PCMT1
		CD79A
		ARHGEF1
			DNAJC10
			PLCL1
			PTH2R
			COX7A2,TMEM30A
			PNLIP
			KIRREL3
			SUGT1
			C18orf54
				FAM120B
				FKBP6
				SGCZ
				PTPRD
				MMP26, HBD, ORF cluster
				NEMF, AL627171.2
				USP31
				RNF135
				CA10
				IFNGR2, TMEM50B
				FAM118A
				OR2M7
				HPSE
					PHPT1, MAMDC4, EDF1

## Sheet: Supp T7
Supplementary Table 7. Known and novel genes identified in CLR scans. 'Known' refers to loci reported in previous selection scans; novel, refers to loci detected only in the present study.
Category	HUGO Gene Nomenclature Committee symbols
Known	ADAMTSL2, AL627171.2, ARAP2, ART3, ATP1A3, BRIP1, C21orf49, C5AR1, C9orf147, CA10, CCNF, CD79A, CISD2, CLN8, COX7A2, CXCL11, DYDC2, EDF1, FAM120B, FAM203B, FAT4, FKBP6, FNBP1, FRRS1, GNL1, GNPDA1, GRIK5, HBD, HFM1, HMCN2, HPSE, HSDL2, KCNE4, KIAA0586, MAMDC4, MEIOB, METTL22, METTL25, MMP26, MYH10, OR2M7, PCDH10, PCMT1, PHKG2, PHPT1, PLCL1, PTBP3, PTH2R, ROBO2, RP11-544M22.13, RRM1, SLC12A8, SLC9B…
Novel	ADH4, ARHGAP42, ARHGEF1, BICC1, C18orf54, C20orf26, CENPP, CSMD3, DNAJC10, DOCK3, EPHA6, ERCC2, EXOC4, F11R, FAM118A, GPHN, GRIK2, HBB, HMCN1, IFNGR2, ITSN2, KIRREL3, LRFN2, MAGI2, MTA3, NEMF, PAWR, PET112, PNLIP, PTPRD, RIBC2, RNF135, RNF145, ROBO1, SCMH1, SGCZ, SMC1B, SMYD3, TMEM30A, TMEM50B, TNRC6B, TRPS1, USP31, WDPCP, WWC2

## Sheet: Supp T8
Supplementary Table 8. Key genes detected in CLR based scans grouped by function/ontology. Genes with two distinct functions are shown twice; only a subset of genes associated with a given function are shown.
(A) Immunity
HGNC symbol	Chromosome	Gene start (bp)	Gene end (bp)	Gene description	Gene Ontology (GO) term name	Additional Detsils (KEGG)
CXCL11	4	76954835	76962568	chemokine (C-X-C motif) ligand 11 [Source:HGNC Symbol;Acc:10638]	immune response
PAWR	12	79968759	80084877	PRKC, apoptosis, WT1, regulator [Source:HGNC Symbol;Acc:8614]	negative regulation of B and T cell proliferation
SUGT1	13	53226844	53275044	SGT1, suppressor of G2 allele of SKP1 (S. cerevisiae) [Source:HGNC Symbol;Acc:16987]	innate immune response
RNF135	17	29295803	29326929	ring finger protein 135 [Source:HGNC Symbol;Acc:21158]	regulation of innate immune response
MYH10	17	8377523	8534079	myosin, heavy chain 10, non-muscle [Source:HGNC Symbol;Acc:7568]	adult heart development	Salmonella Infection
C5AR1	19	47793280	47825323	complement component 5a receptor 1 [Source:HGNC Symbol;Acc:1338]	defense response to Gram-positive bacterium, immune response
CD79A	19	42381190	42385439	CD79a molecule, immunoglobulin-associated alpha [Source:HGNC Symbol;Acc:1698]	B cell activation, differentiation and proliferation
ARHGEF1	19	42387228	42434302	Rho guanine nucleotide exchange factor (GEF) 1 [Source:HGNC Symbol;Acc:681]	cell proliferation	Human cytomegalovirus infection
ERCC2	19	45853095	45874176	excision repair cross-complementing rodent repair deficiency, complementation group 2 [Source:HGNC Symbol;Acc:3434]	positive regulation of viral transcription
IFNGR2	21	34775202	34851655	interferon gamma receptor 2 (interferon gamma transducer 1) [Source:HGNC Symbol;Acc:5440]	response to virus	Salmonella Infection, Herpes simplex virus 1 infection
TNRC6B	22	40440821	40731812	trinucleotide repeat containing 6B [Source:HGNC Symbol;Acc:29190]	innate immune response
PHPT1	9	139743176	139745488	phosphohistidine phosphatase 1 [Source:HGNC Symbol;Acc:30033]	negative regulation of T cell receptor signaling pathway
FRRS1	1	100174259	100232187	ferric-chelate reductase 1 [Source:HGNC Symbol;Acc:27622]	ferric-chelate reductase activity	Viral immunity in non human vertebrates *
WIPF1	2	175424300	175547644	WAS/WASL interacting protein family, member 1 [Source:HGNC Symbol;Acc:12736]	innate immune response
GNL1	6	30509154	30524951	guanine nucleotide binding protein-like 1 [Source:HGNC Symbol;Acc:4413]	T cell mediated immunity
TRAF2	9	139776364	139821059	TNF receptor-associated factor 2 [Source:HGNC Symbol;Acc:12032]	positive regulation of T cell cytokine production, innate immune response	Human cytomegalovirus infection, Herpes simplex virus 1 infection
(B) Reproduction
HGNC symbol	Chromosome	Gene start (bp)	Gene end (bp)	Gene description	GO term name
MEIOB	16	1883984	1934295	meiosis specific with OB domains [Source:HGNC Symbol;Acc:28569]	male meiosis, female meiosis, fertilization
CCNF	16	2479395	2508855	cyclin F [Source:HGNC Symbol;Acc:1591]	placenta development
SCMH1	1	41492872	41707826	sex comb on midleg homolog 1 (Drosophila) [Source:HGNC Symbol;Acc:19003]	spermatogenesis
FKBP6	7	72742167	72772634	FK506 binding protein 6, 36kDa [Source:HGNC Symbol;Acc:3722]	spermatogenesis
(C) Metabolism
HGNC symbol	Chromosome	Gene start (bp)	Gene end (bp)	Gene description	GO term name
PHKG2	16	30759591	30772490	phosphorylase kinase, gamma 2 (testis) [Source:HGNC Symbol;Acc:8931]	glycogen biosynthetic process, glucose metabolic process
PNLIP	10	118305443	118327367	pancreatic lipase [Source:HGNC Symbol;Acc:9155]	lipid digestion, lipid metabolic process, intestinal cholesterol absorption
ADH4	4	100044808	100078949	alcohol dehydrogenase 4 (class II), pi polypeptide [Source:HGNC Symbol;Acc:252]	alcohol catabolic process
GNPDA1	5	141371314	141392606	glucosamine-6-phosphate deaminase 1 [Source:HGNC Symbol;Acc:4417]	carbohydrate metabolic process
CLN8	8	1703944	1734738	ceroid-lipofuscinosis, neuronal 8 (epilepsy, progressive with mental retardation) [Source:HGNC Symbol;Acc:2079]	lipid biosynthetic process
RRM1	11	4115937	4160106	ribonucleotide reductase M1 [Source:HGNC Symbol;Acc:10451]	pyrimidine nucleobase metabolic process
GPHN	14	66974125	67648520	gephyrin [Source:HGNC Symbol;Acc:15465]	vitamin metabolic process
PHPT1	9	139743176	139745488	phosphohistidine phosphatase 1 [Source:HGNC Symbol;Acc:30033]	positive regulation of insulin secretion involved in cellular response to glucose stimulus
HPSE	4	84213614	84256306	heparanase [Source:HGNC Symbol;Acc:5164]	positive regulation of blood coagulation, vascular wound healing, Carbohydrate metabolism, glycosaminoglycan metabolic process, positive regulation of hair follicle development
EDF1	9	139756571	139760738	endothelial differentiation-related factor 1 [Source:HGNC Symbol;Acc:3164]	regulation of lipid metabolic process
(D) DNA repair
HGNC symbol	Chromosome	Gene start (bp)	Gene end (bp)	Gene description	GO term name
BRIP1	17	59758627	59940882	BRCA1 interacting protein C-terminal helicase 1 [Source:HGNC Symbol;Acc:20473]	double-strand break repair
MEIOB	16	1883984	1934295	meiosis specific with OB domains [Source:HGNC Symbol;Acc:28569]	double-strand break repair via homologous recombination
SMC1B	22	45739944	45809500	structural maintenance of chromosomes 1B [Source:HGNC Symbol;Acc:11112]	DNA repair
ERCC2	19	45853095	45874176	excision repair cross-complementing rodent repair deficiency, complementation group 2 [Source:HGNC Symbol;Acc:3434]	nucleotide-excision repair, DNA damage removal
(E) Other
HGNC symbol	Chromosome	Gene start (bp)	Gene end (bp)	Gene description	GO term name
ATP1A3	19	42470734	42501649	ATPase, Na+/K+ transporting, alpha 3 polypeptide [Source:HGNC Symbol;Acc:801]	response to drug, sodium:potassium-exchanging ATPase activity, visual learning
DNAJC10	2	183580999	183659191	DnaJ (Hsp40) homolog, subfamily C, member 10 [Source:HGNC Symbol;Acc:24637]	oxidoreductase activity, acting on a sulfur group of donors, disulfide as acceptor, response to endoplasmic reticulum stress
HSDL2	9	115142217	115234690	hydroxysteroid dehydrogenase like 2 [Source:HGNC Symbol;Acc:18572]	oxidoreductase activity
C20orf26	20	20033158	20341346	chromosome 20 open reading frame 26 [Source:HGNC Symbol;Acc:15872]	oxidoreductase activity
ADH4	4	100044808	100078949	alcohol dehydrogenase 4 (class II), pi polypeptide [Source:HGNC Symbol;Acc:252]	oxidation-reduction process, xenobiotic metabolic process
ERCC2	19	45853095	45874176	excision repair cross-complementing rodent repair deficiency, complementation group 2 [Source:HGNC Symbol;Acc:3434]	UV protection
ERCC2	19	45853095	45874176	excision repair cross-complementing rodent repair deficiency, complementation group 2 [Source:HGNC Symbol;Acc:3434]	response to hypoxia
ERCC2	19	45853095	45874176	excision repair cross-complementing rodent repair deficiency, complementation group 2 [Source:HGNC Symbol;Acc:3434]	hair follicle maturation
HMCN2	9	133046882	133309510	hemicentin 2 [Source:HGNC Symbol;Acc:21293]	response to stimulus
HMCN1	1	185703683	186160085	hemicentin 1 [Source:HGNC Symbol;Acc:19194]	visual perception
CLN8	8	1703944	1734738	ceroid-lipofuscinosis, neuronal 8 (epilepsy, progressive with mental retardation) [Source:HGNC Symbol;Acc:2079]	visual perception
COX7A2	6	75947391	75960039	cytochrome c oxidase subunit VIIa polypeptide 2 (liver) [Source:HGNC Symbol;Acc:2288]	mitochondrial respiratory chain
TMEM30A	6	75962640	75994684	transmembrane protein 30A [Source:HGNC Symbol;Acc:16667]	phospholipid translocation
HPSE	4	84213614	84256306	heparanase [Source:HGNC Symbol;Acc:5164]	positive regulation of blood coagulation, vascular wound healing, Carbohydrate metabolism, glycosaminoglycan metabolic process, positive regulation of hair follicle development

[truncated: 15 more sheets: Supp T9, Supp T10, Supp T11, Supp T12, Supp T13, Supp T14, Supp T15, Supp T16, Supp T17, Supp T18, Supp T19, Supp T20, Supp T21, Supp T22, Supp T23]
